# Supplementary material for: Paper-Based Device for the Colorimetric Determination of Glucose in Whole-Blood Samples Using a Smartphone
Source: Bioengineering (Basel). 2025 Nov 15;12(11):1250. doi: 10.3390/bioengineering12111250 (PMC12650521; doi:10.3390/bioengineering12111250)
Supplement: Supplementary file 1 [file bioengineering-12-01250-s001.zip]

Archive with 1 entries (1 files):
- bioengineering-3934563-supplementary.pdf
